# Supplementary material for: High Performance Phototransistor Based on 0D-CsPbBr3/2D-MoS2 Heterostructure with Gate Tunable Photo-Response
Source: Nanomaterials (Basel). 2025 Feb 17;15(4):307. doi: 10.3390/nano15040307 (PMC11858019; doi:10.3390/nano15040307)
Supplement: Supplementary file 1 [file nanomaterials-15-00307-s001.zip]

Archive with 1 entries (1 files):
- nanomaterials-3472871-supplementary.pdf
